# Supplementary material for: Three-dimensional motion corrected free-breathing simultaneous multislice-balanced steady state free precession myocardium perfusion imaging
Source: J Cardiovasc Magn Reson. 2025 Apr 21;27(2):101897. doi: 10.1016/j.jocmr.2025.101897 (PMC12271901; doi:10.1016/j.jocmr.2025.101897)
Supplement: Supplementary file 5 — Supplementary material [file mmc5.zip]

Archive with 1 entries (1 files):
- SupplementaryVideo4.gif
